# Supplementary material for: The economic effects of tax structure transformation: A study based on the tax reform of China's hainan free trade port
Source: Heliyon. 2024 Oct 29;10(21):e39915. doi: 10.1016/j.heliyon.2024.e39915 (PMC11566697; doi:10.1016/j.heliyon.2024.e39915)
Supplement: Multimedia component 1 [file mmc1.xlsx]

## Sheet: SAM
	sec1	sec2	sec3	sec4	sec5	sec6	sec7	sec8	sec9	sec10	sec11	sec12	sec13	sec14	sec15	sec16	sec17	sec18	sec19	com1	com2	com3	com4	com5	com6	com7	com8	com9	com10	com11	com12	com13	com14	com15	com16	com17	com18	com19	labour	capital	resident	enterprise	government	saltt	vat	sale tax	indirect tax	individual income tax	corporate income tax
sec1																				2180985
sec2																					154567
sec3																						5.37691e+06
sec4																							2955462
sec5																								3227600
sec6																									3358496
sec7																										2489400
sec8																											1405750
sec9																												2293823
sec10																													5212867
sec11																														7281300
sec12																															2491855
sec13																																1122317
sec14																																	657812
sec15																																		863579
sec16																																			2019100
sec17																																				1817846
sec18																																					322938
sec19																																						3097521
com1	950604	43	875047	0	9189	112	317	380055	5323	1256	9192	18	23733	488	0	2404	0	1130	0																						2955394		238295
com2	2459	22827	674391	1053071	1240312	0	106	75	0	30	6	3	3	6	2	17	0	1	0																						272		0
com3	2818696	29757	9435883	201695	10453000	82431	2075765	892563	622914	308199	166124	108940	357737	21834	255918	198032	256500	309495	381131																						5384377		0
com4	118104	101099	494700	148606	712176	81451	123826	357439	79924	82411	166718	87273	18731	24410	13560	46413	174532	16798	38667																						672455		0
com5	11251	201	10143	16569	532775	17105	31120	19318	10111	41577	7552	1908	1537	3056	18911	60147	22660	2419	55925																						267073		0
com6	293393	2323	1358729	1846	324840	425924	198718	173018	9281	12369	8220	5212	38985	1458	19216	6652	123161	12045	60998																						1187193		0
com7	564149	77604	911248	22853	387079	338431	2607231	71076	30224	79243	37557	63212	60522	8750	12269	50650	53285	36758	116458																						528224		649165
com8	6098	1315	70165	4759	31976	55190	94154	21264	27554	172250	38813	157130	21797	4544	24495	49825	5836	31763	253130																						1109642		0
com9	624	247	8387	1866	4687	21241	46274	22104	645378	130152	6737	8361	3929	1201	467	7452	1648	14434	199362																						543283		0
com10	96671	17208	344172	360477	159077	429792	727597	98604	73612	270456	657106	814905	13446	8345	18026	60685	5491	11305	94957																						2048211		6657
com11	0	23	6976	13588	3056	135083	56245	362451	43672	383875	573665	149053	14253	5563	10456	59711	19481	28573	27575																						1670831		0
com12	17035	26606	395980	29448	1584235	476018	1118429	376359	263000	556894	1246604	520228	85328	36725	46434	33424	18012	41689	184301																						174684		52024
com13	45551	813	7825	1983	657857	14967	13907	13	2321	17	11	11	14363	13	1069	15	902	10	82																						0		95495
com14	4154	166	742	41	509	7621	1189	1294	286	7490	557	2502	193	191064	253	84	267	240	96																						14532		1932059
com15	14149	576	168127	13951	67047	22488	73947	35665	4259	57219	4250	10827	12712	16025	38369	28641	137599	10858	116173																						219124		0
com16	9968	108	4474	283	5262	9837	6370	2501	4184	53818	2242	4621	2176	973	1105	25676	144367	1059	27755																						1300483		1130004
com17	0	38	61	0	0	19	279	144	0	0	0	0	0	0	0	0	12514	183	0																						962493		1219182
com18	0	131	3630	1032	4285	4369	10709	3227	3324	19504	6009	13180	1823	321	1476	12059	2705	2294	7629																						115192		110147
com19	3294	53	817	93	637	1321	2417	430	4633	2540	937	1116	632	224	673	3913	1340	346	331261																						141035		3090872
labour	8663600	34900	835815	310700	2438201	2332000	1430200	1547500	499300	886400	730100	220500	264600	209800	520301	1169800	745300	130800	1347800
capital	1268900	54402	1561087	630000	1341100	1808400	871300	537500	720000	1934900	2322900	187000	197700	249900	111800	198500	96200	196000	132700
resident																																							24317617	1.34837e+06			2133684
enterprise																																								1.30719e+07			4344346
government																																													3.5568e+06	486808	1.84389e+06	723790	2070206
saltt
vat	0	27064.1	834206	137453	823770	451869	139444	91999.7	69681.7	186249	578206	97784.8	48952.8	6449.92	11399.5	3575.67	5054.27	43165.2	475.352
sale tax	0	63.5123	370058	249.808	4044.88	81971	22885	701.796	354.119	333.245	1122.77	2382.26	481.876	218.83	219.382	258.354	1168.25	266.216	29.0891
indirect tax	0	14872.4	454136	17797.6	92985.3	292960	25570.7	36698.5	6864.19	81517.6	716671	46632.9	8365.3	12531.3	7881.09	1165.98	9277.48	12668.6	5295.56
individual income tax																																									723790
corporate income tax																																										2070206
save																																									7.78138e+06	1.53461e+07	695452
Inflow																				3192818	2.67327e+06	2.91914e+07	653254	2705705	896080	4249217	775950	410911	1103933	16031483	4791602	49608	1507527	188427	718166	377067	0	491063
imports																				81469	168572	1.96862e+06	0	0	0	0	0	0	0	0	0	0	0	0	0	0	108	0
total	14888700	412440	18826799	2968361	20878100	7090600	9678000	5032000	3126200	5268700	7281300	2502800	1192000	803900	1114300	2019100	1837300	904300	3381800	5455272	2.9964e+06	3.65369e+07	3608716	5933305	4254576	6738617	2181700	2704734	6316800	23312783	7283457	1171925	2165339	1052006	2737266	2194913	323046	3588584	24317617	14420289	2.77997e+07	1.74163e+07	15697382	0	3.5568e+06	486808	1.84389e+06	723790	2070206
[truncated: 4 more columns]

## Sheet: input-output table
		Intermediate use																				final use
Intermediate input	Industry code	sec1	sec2	sec3	sec4	sec5	sec6	sec7	sec8	sec9	sec10	sec11	sec12	sec13	sec14	sec15	sec16	sec17	sec18	sec19	Total intermediate use	Resident consumption	government consumption	invest	outflow	exports	Total final use	Inflow	imports	Total output
	sec1	950604	43	875047	0	9189	112	317	380055	5323	1256	9192	18	23733	488	0	2404	0	1130	0	2258911	2955394	238295	2672	12685090	22625	15904076	3192818	81469	14888700
	sec2	2459	22827	674391	1053071	1240312	0	106	75	0	30	6	3	3	6	2	17	0	1	0	2993309	272	0	2824	117460	140413	260969	2.67327e+06	168572	412440
	sec3	2818696	29757	9435883	201695	10453000	82431	2075765	892563	622914	308199	166124	108940	357737	21834	255918	198032	256500	309495	381131	28976614	5384377	0	2175933	1.29037e+07	546177	2.10102e+07	2.91914e+07	1.96862e+06	1.88268e+07
	sec4	118104	101099	494700	148606	712176	81451	123826	357439	79924	82411	166718	87273	18731	24410	13560	46413	174532	16798	38667	2886838	672455	0	49423	12899	0	734777	653254	0	2968361
	sec5	11251	201	10143	16569	532775	17105	31120	19318	10111	41577	7552	1908	1537	3056	18911	60147	22660	2419	55925	864285	267073	0	4801947	17650500	0	22719520	2705705	0	20878100
	sec6	293393	2323	1358729	1846	324840	425924	198718	173018	9281	12369	8220	5212	38985	1458	19216	6652	123161	12045	60998	3076388	1187193	0	-9005	3444638	287466	4910292	896080	0	7090600
	sec7	564149	77604	911248	22853	387079	338431	2607231	71076	30224	79243	37557	63212	60522	8750	12269	50650	53285	36758	116458	5528599	528224	649165	32629	7110821	77779	8398618	4249217	0	9678000
	sec8	6098	1315	70165	4759	31976	55190	94154	21264	27554	172250	38813	157130	21797	4544	24495	49825	5836	31763	253130	1072058	1109642	0	0	3626250	0	4735892	775950	0	5032000
	sec9	624	247	8387	1866	4687	21241	46274	22104	645378	130152	6737	8361	3929	1201	467	7452	1648	14434	199362	1124551	543283	0	1036900	832377	0	2412560	410911	0	3126200
	sec10	96671	17208	344172	360477	159077	429792	727597	98604	73612	270456	657106	814905	13446	8345	18026	60685	5491	11305	94957	4261932	2048211	6657	0	55833	0	2110701	1103933	0	5268700
	sec11	0	23	6976	13588	3056	135083	56245	362451	43672	383875	573665	149053	14253	5563	10456	59711	19481	28573	27575	1893299	1670831	0	19748653	0	0	21419484	16031483	0	7281300
	sec12	17035	26606	395980	29448	1584235	476018	1118429	376359	263000	556894	1246604	520228	85328	36725	46434	33424	18012	41689	184301	7056749	174684	52024	0	10945	0	237653	4791602	0	2502800
	sec13	45551	813	7825	1983	657857	14967	13907	13	2321	17	11	11	14363	13	1069	15	902	10	82	761730	0	95495	314700	69661	22	479878	49608	0	1192000
	sec14	4154	166	742	41	509	7621	1189	1294	286	7490	557	2502	193	191064	253	84	267	240	96	218748	14532	1932059	0	146088	0	2092679	1507527	0	803900
	sec15	14149	576	168127	13951	67047	22488	73947	35665	4259	57219	4250	10827	12712	16025	38369	28641	137599	10858	116173	832882	219124	0	0	250721	0	469845	188427	0	1114300
	sec16	9968	108	4474	283	5262	9837	6370	2501	4184	53818	2242	4621	2176	973	1105	25676	144367	1059	27755	306779	1300483	1130004	0	0	0	2430487	718166	0	2019100
	sec17	0	38	61	0	0	19	279	144	0	0	0	0	0	0	0	0	12514	183	0	13238	962493	1219182	0	19454	0	2201129	377067	0	1837300
	sec18	0	131	3630	1032	4285	4369	10709	3227	3324	19504	6009	13180	1823	321	1476	12059	2705	2294	7629	97707	115192	110147	0	580512	850	806701	0	108	904300
	sec19	3294	53	817	93	637	1321	2417	430	4633	2540	937	1116	632	224	673	3913	1340	346	331261	356677	141035	3090872	0	284279	0	3516186	491063	0	3381800
	Total intermediate input	4956200	281138	14771497	1872161	16177999	2123400	7188600	2817600	1830000	2179300	2932300	1948500	671900	325000	462699	645800	980300	521400	1895500	64581294	19294498	8523900	28156676	5.98012e+07	1.07533e+06	1.16852e+08	7.00075e+07	2.21877e+06	1.09207e+08
value added	labour	8663600	34900	835815	310700	2438201	2332000	1430200	1547500	499300	886400	730100	220500	264600	209800	520301	1169800	745300	130800	1347800	24317617
	depreciation and Operating surplus	1268900	54402	1561087	630000	1341100	1808400	871300	537500	720000	1934900	2322900	187000	197700	249900	111800	198500	96200	196000	132700	14420289
	Net Taxes on Production	0	42000	1658400	155500	920800	826800	187900	129400	76900	268100	1296000	146800	57800	19200	19500	5000	15500	56100	5800	5887500
	Total added value	9932500	131302	4055302	1096200	4700101	4967200	2489400	2214400	1296200	3089400	4349000	554300	520100	478900	651601	1373300	857000	382900	1486300	44625406
Total investment		14888700	412440	18826799	2968361	20878100	7090600	9678000	5032000	3126200	5268700	7281300	2502800	1192000	803900	1114300	2019100	1837300	904300	3381800	109206700

## Sheet: elasticity coefficient
Industry	Substitution elasticity coefficient of production factors and intermediate inputs	Substitution elasticity coefficient between production factors	Substitution elasticity coefficient of imported goods	Substitution elasticity coefficient of export goods
Agriculture, forestry, animal husbandry and fishery products and services	0.6	0.26	2.9	5.8
Mining	0.6	0.2	6.6	13.2
Manufacturing	0.6	1.26	3.3	6.6
Production and supply of electricity, heat, gas and water	0.6	1.26	2.8	5.6
Architecture	0.6	1.4	1.9	3.8
Wholesale and retail	0.6	1.68	1.9	3.8
Transportation, storage and postal services	0.6	1.68	1.9	3.8
Accommodation and catering	0.6	1.68	1.9	3.8
Information transmission, software and information technology services	0.6	1.26	1.9	3.8
Finance	0.6	1.26	1.9	3.8
Real estate	0.6	1.26	1.9	3.8
Leasing and business services	0.6	1.26	1.9	3.8
Scientific research and technical services	0.6	1.26	1.9	3.8
Water conservancy, environment and public facilities management	0.6	1.26	1.9	3.8
Resident services, repairs and other services	0.6	1.26	1.9	3.8
Education	0.6	1.26	1.9	3.8
Health and social work	0.6	1.26	1.9	3.8
Culture, sports and entertainment	0.6	1.26	1.9	3.8
Public administration, social security and social organizations	0.6	1.26	1.9	3.8
